# Supplementary material for: A catecholamine-independent pathway controlling adaptive adipocyte lipolysis
Source: Nat Metab. 2026 Jan 8;8(1):96–115. doi: 10.1038/s42255-025-01424-5 (PMC12855016; doi:10.1038/s42255-025-01424-5)
Supplement: Supplementary file 3 — Individual values for all data points. [file 42255_2025_1424_MOESM3_ESM.xlsx]

## Sheet: Fig 1a
Day	Control																									Acute 1d												Leptin 10 ng/hr											Leptin 100 ng/hr
0	0	0	0	0	0	0	0	0	0	0	0	0	0	0	0	0	0	0	0	0	0	0	0	0	0	0	0	0	0	0	0	0	0	0	0	0	0	0	0	0	0	0	0	0	0	0	0	0	0
1	2.8	-0.1	-2.9	-3.8	-11.6	0.1	-0.1	-1.9	-7.1	-5.2	1.8	-2.5	1.22	-0.8	-1.15	-3.14	-2.93	-0.57	-1.9	-1.83	-1.83	-1.57	-1.63	-2.09	0.25	-4.36	-4.74	-4.04	-3.71	-4.85	-10.18	-7.28	-5.19	-5.21	-2.56	-5.95	-5.29	-1.3	-2.8	0	2.7	-2.2	-7.1	-2.1	-5.5	-5.2	-12.3	-3.3	-2.8
2	-2.4	-3.2	-5.9	-5.3	-12.6	-1.3	-5.2	-8.5	-8.8	-8.3	0.2	-5.2	End	End	End	End	End	End	End	End	End	End	End	End	End	End	End	End	End	End	End	End	End	End	End	End	End	-7.1	-8.6	-1.4	-0.4	-5.2	-5.3	-8.5	-11.9	-11.5	-25.9	-7.3	-22.2
3	-3.5	-1.6	-6.5	-3.5	-8.1	-2.8	-7.7	-8.1	-10.5	-6.6	-4.6	-5.5	End	End	End	End	End	End	End	End	End	End	End	End	End	End	End	End	End	End	End	End	End	End	End	End	End	-12.4	-11.2	-4.6	-3.7	-7.2	-10.9	-13.7	-14.4	-16.8	End	-14	-16.8
4	End	End	End	End	-5	-3.9	-4.5	-8.1	-8.9	-6.6	-4.8	-7.2	End	End	End	End	End	End	End	End	End	End	End	End	End	End	End	End	End	End	End	End	End	End	End	End	End	End	End	-8	-7.3	-9.1	-7.8	-16.5	-15.2	-15.4	End	-13.1	End
5	End	End	End	End	-6.8	-5.4	-3.6	-6.8	-7.1	-7.8	-4.5	-6.9	End	End	End	End	End	End	End	End	End	End	End	End	End	End	End	End	End	End	End	End	End	End	End	End	End	End	End	-9.4	-8.8	-12.4	-6.7	-17.9	-15.3	-16.1	End	-14.3	End
6	End	End	End	End	-6.2	-5.6	-2.6	-6.9	-6.5	-7.5	-4.9	-6.7	End	End	End	End	End	End	End	End	End	End	End	End	End	End	End	End	End	End	End	End	End	End	End	End	End	End	End	-8.9	-10.9	-13.4	-6.3	-19.3	-14.9	-14.9	End	-14.9	End
7	End	End	End	End	-6	-5.2	-6	-9.8	-7.6	-7.9	-5.1	-6	End	End	End	End	End	End	End	End	End	End	End	End	End	End	End	End	End	End	End	End	End	End	End	End	End	End	End	-9.4	-11	-15.2	-9.9	-19.8	-15.3	-14.5	End	-16.9	End
8	End	End	End	End	-6.7	-5.7	-5.9	-9.3	-5.5	-7.5	-5.9	-7	End	End	End	End	End	End	End	End	End	End	End	End	End	End	End	End	End	End	End	End	End	End	End	End	End	End	End	-9.3	-12.7	-20	-11	-21.1	-14	-13	End	-16.2	End
9	End	End	End	End	End	End	-5.6	-8.4	-4.5	-3.9	-2.7	-4.1	End	End	End	End	End	End	End	End	End	End	End	End	End	End	End	End	End	End	End	End	End	End	End	End	End	End	End	End	End	-13.5	-19.8	-21.8	-9.6	-9.6	End	-15.4	End
End	No data, mouse euthanized for analysis prior to this day
[truncated: 21 more columns]

## Sheet: Fig 1b
iWAT Mass (g)						gWAT Mass (g)
Control	d1 - high	d3 - high	d9 - low	d9 - high		Control	d1 - high	d3 - high	d9 - low	d9 - high
0.1441	0.0919	0.0785	0.1323	0.0871		0.0943	0.0399	0.0468	0.0947	0.0278
0.1409	0.1248	0.1013	0.081	0.0499		0.1092	0.0843	0.0557	0.0262	0.0168
0.2261	0.1192	0.0406	0.093	0.0471		0.184	0.0822	0.0295	0.033	0.0102
0.1743	0.1323	0.1264	0.038	0.0568		0.1701	0.0882	0.0956	0.0191	0.0139
0.2331	0.0871	0.0564	0.054			0.1813	0.0434	0.0242	0.0141
0.1691	0.0708	0.056	0.0852			0.1467	0.0217	0.026	0.0286
0.218	0.0682	0.057	0.0713			0.265	0.0229	0.0145	0.031
0.2748	0.0795	0.0765	0.0346			0.2331	0.0254	0.0332	0.0272
0.137	0.1343	0.1342	0.0544			0.0893	0.0726	0.1069	0.0154
0.1492	0.0884	0.0661				0.1462	0.0577	0.0221
0.1198	0.0707					0.0656	0.0422
0.1847	0.1052					0.1588	0.0552
0.1415						0.0757
0.1241						0.0823
0.1408						0.1016
0.1525						0.1063
0.1661						0.1385
0.1286						0.0641
0.1418						0.0883
0.1714						0.1031
0.1047						0.0627
0.1256						0.0605
0.1413						0.091
0.1227						0.0472
0.1151						0.0499

## Sheet: Fig 1d
rBMAT Volume (mm3)						cBMAT Volume (mm3)
Control	d1 - high	d3 - high	d9 - low	d9 - high		Control	d1 - high	d3 - high	d9 - low	d9 - high
1.2567	0.8272	0.0404	0.0316	0		1.5188	1.1024	0.5444	0.6229	0.0017
0.9861	0.8734	0.192	0	0		1.3376	1.2442	0.9477	0.015	0
0.029	0.9788	0.0005	0	0		0.9467	1.2005	0.0387	0.2257	0
0.0488	0.7614	0.6671	0	0		0.6932	1.234	1.2423	0.3584	0
0.937	0.856	0	0			1.3871	1.0689	0.0076	0
0.6761	0.431	0.0005	0.0077			1.3276	1.0261	0.0008	0.6833
0.0582	0.8066	0	0.0064			0.7216	0.9934	0	0.6895
0.5183	0.6607	0	0			1.2261	1.0833	0	0
0.1718	0.239	0.5339	0			0.9617	0.8554	1.2372	0
0.9144	0.4191	0				1.0737	1.149	0
0.6116	0.6308					1.1682	0.9844
0.7659	0.6201					1.1446	1.0635
1.5087						1.1798
0.8015						1.368
1.0353						1.356
1.5015						1.2502
1.3798						1.1679
1.4394						1.4285
1.116						1.1616
0.492						1.1196
1.0468						1.1887
0.626						1.0777
0.6623						1.0597

## Sheet: Fig 1g
Tissue	Control												ICV Leptin
iWAT	10574.2	10835.6	9216.46	12842.9	15563.7	13833.4	14966	11734.7	10046.8	15681.2	14968.9	7646.38	5851.02	9719.73	10172.1	4973.82	5851.11	5504.07	5197.47	8623.84	7963.25	7043.47	17180
gWAT	9896.12	11813.9	11385.3	21545.9	22747	29504.4	23461.6	16225.9	14358.1	20222.4	11266.6	10088.5	7147.08	11526.2	10512.3	8485.26	7413.81	6001.73	6377.79	12706.1	13642.7	8370.47	12993.2
rBMAT	6807.74	8575.64	8821.1	NA*	11825.7	10315.3	8865.26	9468.69	6719.98	10873	9455	6906.51	10711.3	11079.9	7830.16	7654.77	7281.2	6918.76	7562.75	6526.16	7408.98	8075.06	7544.42
cBMAT	11910.1	19167.9	20047.7	20355.6	23741.5	22359.1	24229.7	26726.1	19230.3	22766.5	24142.6	20606.2	18340.1	18896.9	20535.4	20695.3	20701.1	17696.9	21313.5	18540.2	21339.5	23012.8	19305.1
*Proximal tibia broken/unavailable for analysis

## Sheet: Fig 1h
Tissue	Control													ICV Leptin
iWAT	3.78724e+06	3.2414e+06	4.68297e+06	3.66036e+06	2.33853e+06	2.90109e+06	3.2413e+06	2.52516e+06	3.53817e+06	2.55022e+06	2.3199e+06	4.26025e+06	4.26025e+06	6.03669e+06	3.47086e+06	3.681e+06	4.95614e+06	3.4246e+06	3.50684e+06	4.32903e+06	4.40748e+06	3.14179e+06	2.84085e+06	1.73304e+06
gWAT	2164943	1971615	2642434	1819282	797533	847012	1243700	1093637	1192539	1273571	1185668	1399880	1399880	3338214	2018378	2374583	1447571	828388	1079878	1127143	1617115	1196990	1426848	1202368
rBMAT	91846.6	83450.6	116380	NA*	125667	128360	157663	124884	67183.3	84777.6	65339.1	89797.5	89797.5	84735	88588.2	102306	120298	65254.9	149926	89571.5	28863.7	57290.6	69932.1	86138.6
cBMAT	81398.4	49555.6	56628.5	55282.6	43700.3	43347.6	48926.7	36069	48315.8	43330.1	37044.7	42677.5	42677.5	56299.1	52721	49868.3	42862.5	41134.8	46584.3	42180.1	38288.5	44683.7	35498.9	45717.1
*Proximal tibia broken/unavailable for analysis

## Sheet: Fig 1i
Day	Control						Leptin 100 ng/hr
Pre-sx	0.6	0.4	0.4	0.6	0.6	0.7	0.7	0.6	0.6	0.5	0.3	0.5
d1	0.9	0.6	1	0.5	0.7	0.5	1.2	1.7	0.8	1.3	0.9	0.7
d3	0.4	0.5	0.4	0.3	0.9	0.5	0.3	0.3	0.4	0.4	0.3	0.7
d6	0.6	0.6	0.5	0.7	0.4	0.3	0.4	0.4	0.4	0.4	0.5	0.3
d9	0.5	0.6	0.6	0.5	0.4	0.2	0.3	0.4	0.3	0.2	0.3	0.4

## Sheet: Fig 1j
	Control						Leptin 100 ng/hr
Pre-sx	1.0725	1.3085	1.34	1.2495	1.143	1.4135	1.3255	1.23	1.165	1.218	1.1825	1.063
d1	1.0465	1.204	1.153	NA*	1.177	1.1195	1.181	1.1095	1.188	1.077	1.2375	1.0075
d3	0.9735	1.042	0.939	NA*	1.3645	1.7895	0.6615	1.017	0.7025	0.9065	1.1495	1.2155
d6	1.1275	1.216	1.1335	1.4745	0.716	0.8895	0.9435	0.6955	0.84	0.926	1.2615	0.7685
d9	1.2145	1.2495	0.861	1.082	0.9225	1.302	0.4775	0.763	0.4665	0.565	0.412	0.5525
*Sample not available, hemolyzed

## Sheet: Fig 1k
Mass (g)	Control									Leptin 100 ng/hr
Body	25.33	26.25	26.9	27.51	25.84	25.68	26.15	27.7	26.96	22.95	23.34	24.09	24.28	22.98	23.13	23.78
Lean	21.74	23.02	23.84	24.29	22.65	22.14	23.01	24.78	23.44	20.31	20.26	20.88	21.71	20.3	20.62	21.14
Fat	2.21	2.6	2.43	2.39	2.31	2.6	2.33	2.38	2.62	1.75	1.71	1.71	1.71	1.73	1.51	1.6
Fluid	17.36	18.64	19.56	20.66	18.13	18.25	18.84	20.35	19.33	16.85	17.36	17.57	17.55	16.49	17.41	17.34
Mass (%)	Control									Leptin 100 ng/hr
Lean	85.83	87.7	88.62	88.3	87.65	86.21	87.99	89.46	86.94	88.5	86.8	86.67	89.42	88.34	89.15	88.9
Fat	8.72	9.9	9.03	8.69	8.94	10.12	8.91	8.59	9.72	7.63	7.33	7.1	7.04	7.53	6.53	6.73
Fluid	68.54	71.01	72.71	75.1	70.16	71.07	72.05	73.47	71.7	73.42	74.38	72.93	72.28	71.76	75.27	72.92

## Sheet: Fig 1l
Muscle Mass (g)	Control									Leptin 100 ng/hr
TA	0.0378	0.0359	0.0281	0.0374	0.0397	0.0355	0.0371	0.0419	0.0317	0.0342	0.0352	0.0318	0.033	0.032	0.0331	0.0412
Quad	0.2065	0.2024	0.179	0.2231	0.1986	0.2466	0.155	0.194	0.2132	0.2061	0.1745	0.1792	0.1976	0.1747	0.2228	0.1574
Gas	0.1093	0.1218	0.1141	0.1118	0.1237	0.1228	0.1269	0.1031	0.1217	0.1053	0.1053	0.1153	0.1105	0.1028	0.1065	0.1076
Sol	0.0068	0.0074	0.0063	0.0056	0.0077	0.0068	0.0068	0.0087	0.0065	0.0062	0.0061	0.0062	0.0056	0.006	0.0052	0.006
Fiber CSA	Control									Leptin 100 ng/hr
Type I		773.62	816.29	474.35	714.65	843.71	642.44	686.3	1085.53	899.22	656.8	482.42	736.9	1120.34	854.05	954.94
Type IIa	420.07	706.89	818.07	426.75	796.78	663.98	593.12	926.86	587.75	558.95	389.4	428.57	643.17	620.93	522.44	508.44
Type IIb	1310.69	1728.1	1783.96	1458.88	1871.69	1641.81	1426.49	2049.92	1277.59	1310.7	1062.89	1103.11	1467.44	1536.8	1497.98	1267.92
Type IIx	531.49	1087.94	1262.74	579.36	1111.73	894.14	769.79	892.67	812.84	720.78	562.51	598.91	948.04	779.86	799.4	769.28
