# Supplementary material for: A catecholamine-independent pathway controlling adaptive adipocyte lipolysis
Source: Nat Metab. 2026 Jan 8;8(1):96–115. doi: 10.1038/s42255-025-01424-5 (PMC12855016; doi:10.1038/s42255-025-01424-5)
Supplement: Supplementary file 4 — Individual values for all data points. [file 42255_2025_1424_MOESM4_ESM.xlsx]

## Sheet: Fig 2a
rBMAT	PBS				Leptin 10 ng/hr						Leptin 100 ng/hr
Intact	0.029	0.0488	0.937	0.6761	0	0	0.0316	0	0	0	0	0	0	0	0
Cut	0.0249	0.1046	0.8317	0.6702	0	0	0.017	0	0	0	0	0	0	0	0
cBMAT	PBS				Leptin 10 ng/hr						Leptin 100 ng/hr
Intact	0.9467	0.6932	1.3871	1.3276	0.2257	0.3584	0.6229	0.015	0	0	0	0	0.0017	0	0
Cut	1.0088	0.7362	1.3708	1.3956	0.2576	0.471	0.7841	0.0116	0	0	0	0	0	0	0

## Sheet: Fig 2c
rBMAT	Control								10 ng/hr ICV leptin
Vehicle	0.0582	0.5183	0.1718	0.9144	1.0734	0.6365	1.3091	1.131	0	0	0.0077	0.0064	0
6-OHDA	0.457	0.081	0.0574	0.1627	0.4523	0.0247	0.3377	0.4028	0	0	0	0	0	0.0041	0	0
cBMAT	Control								10 ng/hr ICV leptin
Vehicle	0.7216	1.2261	0.9617	1.0737	1.3169	1.0479	1.2389	1.3365	0	0	0.6833	0.6895	0
6-OHDA	1.2119	1.0672	0.9604	1.0572	0.909	0.4849	0.7058	0.9473	0	0	0	0	0	0.6478	0	0

## Sheet: Fig 2e
iWAT	Control								10 ng/hr ICV leptin
Vehicle	0.137	0.1492	0.1198	0.1847	0.3985	0.1866	0.3277	0.2935	0.0346	0.054	0.0852	0.0713	0.0544
6-OHDA	0.1645	0.1192	0.1235	0.0913	0.0974	0.027	0.0471	0.1009	0.0456	0.0361	0.1192	0.0176	0.0581	0.0609	0.0486	0.0176
gWAT	Control								10 ng/hr ICV leptin
Vehicle	0.0893	0.1462	0.0656	0.1588	0.588	0.2607	0.69	0.364	0.0272	0.0141	0.0286	0.031	0.0154
6-OHDA	0.1352	0.0626	0.0354	0.0443	0.1841	0.0358	0.0464	0.1698	0.0203	0.0143	0.0626	0.0275	0.0094	0.0142	0.0135	0.0275

## Sheet: Fig 2f
rBMAT	Control						10 ng/hr ICV leptin
DBH WT	0.0042	0.0007	0.0183	0.007			0	0	0.002	0.0002	0
DBH KO	6e-05	0.0255	0.0065	0.0017	0.27	0.0146	0	0	0.0011	0.0011
cBMAT	Control						10 ng/hr ICV leptin
DBH WT	0.6568	1.393	0.5391	1.4624			0	0	1.0117	0.5748	0
DBH KO	0.60004	1.4209	0.9232	0.7559	1.4428	1.1649	0	0	0.6473	0.3119

## Sheet: Fig 2h
iWAT	Control						10 ng/hr ICV leptin
DBH WT	0.0983	0.2711	0.247	0.3264			0.0769	0.0132	0.1457	0.0652	0.0551
DBH KO	0.091	0.3766	0.2824	0.3625	0.357	0.3623	0.0405	0.0647	0.081	0.0894
gWAT	Control						10 ng/hr ICV leptin
DBH WT	0.2082	0.4106	0.2347	0.3611			0.0318	0.0204	0.2353	0.0979	0.0274
DBH KO	0.147	1.1263	0.3225	0.4123	0.8876	0.3917	0.0377	0.0279	0.0787	0.0616
