# Supplementary material for: A catecholamine-independent pathway controlling adaptive adipocyte lipolysis
Source: Nat Metab. 2026 Jan 8;8(1):96–115. doi: 10.1038/s42255-025-01424-5 (PMC12855016; doi:10.1038/s42255-025-01424-5)
Supplement: Supplementary file 5 — Individual values for all data points. [file 42255_2025_1424_MOESM5_ESM.xlsx]

## Sheet: Fig 3b
Control	100 ng/hr
0.0187	0
0.1499	0
0.0554	0.0002
0.0467	0

## Sheet: Fig 3c
0 ng/hr	10 ng/hr	100 ng/hr
178.8	106.4	92.2
114.8	121.6	195.8
211.2	162.6	126.8
240.5	200.6	102.9
242.7	97.6	266.1
120.6	160.2	0
521.4	0	0
107.5	0

## Sheet: Fig 3d
Day	Control														Leptin 10 ng/hr														Leptin 100 ng/hr
0	148	114	158	130	187	110	151	127	160	117	110	155	137	155	148	114	158	130	187	110	151	127	160	117	110	155	137	155	148	114	158	130	187	110	151	127	160	117	110	155	137	155
3	124	145	156	116	82	127	128	133	67	154	107	141			27	37	125	116	70	101	82	114	112	109					97	106	56	114	55	70	40	131	89.5	57	60	72	87
9	117	103	141	145	117										93	44	138	89	45										30	61	57	65

## Sheet: Fig 3e
Glucose	Control									Leptin 100 ng/hr
ZT0	80	118	115	119	97	108	115	101	99	114	119	111	112	114	113	106
ZT6	90	132	126	120	101	133	136	138	109	86	80	86	104	65	82	90
ZT12	121	176	213	242	175	184	213	145	139	141	88	100	90	80	133	94
ZT18	96	155	126	134	137	138	119	133	161	177	175	135	139	141	139	133
ZT0	80	118	115	119	97	108	115	101	99	114	119	111	112	114	113	106

## Sheet: Fig 3f
Time (Minutes)	Control									Leptin 100 ng/hr
0	115	164	165	148	143	153	138	140	154	130	122	103	132	70	95	110	25
15	132	249	209	229	207	146	224	299	249	125	156	131	182	120	108	111	Missing
30	91	161	156	175	138	148	160	164	141	106	83	77	130	69	71	101	82
60	66	121	122	112	97	155	131	132	94	79	76	103	111	50	116	76	58
90	98	110	106	123	117	148	114	102	92	70	57	85	60	59	100	55	35
120	93	113	101	91	69	132	92	113	100	82	54	78	73	57	82	102	31

## Sheet: Fig 3g
Insulin	Control									Leptin 100 ng/hr
0	358.037	89.7725	105.639	112.531	154.452	109.874	137.26	134.872		98.18	49.1804	105.26	0	0	90.1016	0
30	423.9	613.1	258.8	452	503.6	269.9	368.5	352.1	237.2	0	0	0	43.8	0	197.2	38.7

## Sheet: Fig 3h
ITT	Control					Leptin 100 ng/hr
0	99	159	156	152	133	128	101	87	118
20	71	74	83	110	94	55	47	51	70

## Sheet: Fig 3i
Insulin	Control							100 ng/hr ICV leptin
Vehicle	167.6	192.4	144.2	69.6	204			58.9	72.6	59.3	87.1	137.4	75.3	0	0
Insulin	2181.7	1203.9	1207.4	549.9	647.3	ND	ND	888.7	1986.2	538.9	448.7	722.1	2478.6

## Sheet: Fig 3j
Glucose	Control							100 ng/hr ICV leptin
Vehicle	172	149	143	124	127			52	59	63	108	111	108	109	115
Insulin	157	118	63	109	60	114	113	39	35	102	31	40	66

## Sheet: Fig 3k
cBMAT	Control							100 ng/hr ICV leptin
Vehicle	0.7464	0.9021	0.6987	0.9181	0.7914			0	0	0	0	0	0	0	0.007
Insulin	0.687	0.9881	0.7499	0.6516	0.7757	0.8945	0.7608	0.4525	0.2717	0.6478	0.4882	0.3755	0.309

[truncated: 4 more sheets: Fig 3m, Fig 3n, Fig 3o, Fig 3q]
