# Supplementary material for: A catecholamine-independent pathway controlling adaptive adipocyte lipolysis
Source: Nat Metab. 2026 Jan 8;8(1):96–115. doi: 10.1038/s42255-025-01424-5 (PMC12855016; doi:10.1038/s42255-025-01424-5)
Supplement: Supplementary file 6 — Individual values for all data points. [file 42255_2025_1424_MOESM6_ESM.xlsx]

## Sheet: Fig 4a
Male
Days	WT + PBS					WT + Leptin								cKO + PBS					cKO + Leptin
0	0	0	0	0	0	0	0	0	0	0	0	0	0	0	0	0	0	0	0	0	0	0	0	0
1	1.21153	0.0384025	2.09559	3.44262	3.07692	-1.82029	-1.27614	-2.49326	-1.78571	-2.25564	1.16838	-2.41379	-2.96684	-3.34437	-3.84163	1.31439	-1.16764	1.72414	-3.6739	-2.48098	-2.71703	-1.49533	-5.9	-2.8
2	0.458415	-2.61137	-3.67647	-1.39344	-1.46691	-9.72115	-6.41616	-7.21024	-8.92857	-7.81955	-5.22337	-12.1724	-7.08551	-4.2053	-6.03685	0.17762	-3.58632	-0.626959	-10.3569	-9.16308	-10.7025	-7.73832	-17.7	-14.7
3	-1.21153	-2.45776	-4.96324	-2.37705	-3.25581	-10.4183	-8.61397	-9.87197	-13.9643	-11.9549	-7.49141	-13.069	-10.6457	-4.27152	-6.11525	-0.248668	-2.8357	-1.5674	-8.81735	-11.611	-12.0941	-12.5234	-14.8	-12.1
4	-1.99738	-2.38095	-4.26471	-1.27049	-3.39893	-11.0767	-9.11024	-10.6132	-14.3571	-12.3308	-10.5842	-15.4483	-11.3438	-4.40397	-5.99765	-1.59858	-2.50209	-3.17398	-11.6515	-10.9825	-14.1153	-12.2617	-14.2	-12.7
5	-2.39031	-1.07527	-2.27941	-0.122951	-2.32558	-12.0062	-9.0039	-11.186	-14.6429	-11.0902	-14.0893	-14.2759	-13.3682	-4.00662	-4.78244	-0.852575	-2.33528	-1.64577	-11.7565	-12.8349	-15.0431	-12.5234	-15.17	-13.53
6	-4.55141	-2.91859	-3.71324	-0.778689	-2.21825	-14.9884	-11.9461	-14.9259	-15	-12.4812	-14.8454	-16.4483	-13.2635	-4.27152	-6.23285	-3.44583	-1.16764	-0.822884	-14.9055	-14.4889	-16.2359	-12.1869	-12.74	-15.18
7	-5.82842	-3.60983	-4.85294	-1.80328	-1.75313	-16.7312	-15.9872	-19.6429	-17.1786	-12.6316	-17.079	-17.1379	-14.8342	-8.44371	-9.52568	-4.72469	-2.12677	-1.17555	-19.3142	-17.3007	-20.3777	-13.9813	-13.86	-15.68
8	-6.38507	-3.0722	-5.58824	-1.43443	-0.644007	End	End	End	-17.6786	-12.782	-18.9003	-19.6207	-15.5323	-8.07947	-7.95766	-5.9325	-2.16847	0.352665	-18.2295	-19.484	-18.224	-14.0187	-14.83	-15.79
9	-4.15848	-1.68971	-1.80147	1.43443	2.25403	End	End	End	-17.6429	-22.7068	-17.5601	-19.2414	-13.7871	-6.42384	-2.19522	-3.58792	-2.8357	2.15517	-15.5703	-17.9623	-20.6428	-15.8879	-12.36	-12.12
Female
Days	WT + PBS								WT + Leptin								cKO + PBS							cKO + Leptin
0	0	0	0	0	0	0	0	0	0	0	0	0	0	0	0	0	0	0	0	0	0	0	0	0	0	0	0	0	0	0	0
1	0.714286	1.72727	-3.53357	0.322284	2.03304	1.00619	-0.424809	1.33391	-3.53982	0.657624	-1.11397	-4.80812	-7.34811	-3.77119	-3.59361	1.54867	-1.62059	0.5	-1.93662	1.05071	4.00368	-0.233736	1.05501	-3.39724	-8.42673	-5.62556	-9.34204	-5.83333	-6.08919	-3.37175	-0.678829
2	1.17647	-0.818182	-3.00353	-2.99263	-2.45659	-2.39938	-3.65336	-3.57143	-9.0708	-8.91903	-8.3976	-11.116	-11.1248	-10.0424	-11.3576	-7.52212	-0.762631	-2.4	-3.08099	1.41617	3.31339	-5.99922	-0.188395	-11.0326	-12.6609	-11.5212	-15.0176	-10.1961	-14.5798	-10.8835	-10.14
3	-0.504202	-0.409091	-1.19258	-3.95948	-3.21898	-3.36687	-7.00935	-0.688468	-14.3068	-12.2894	-11.3967	-14.5126	-14.9836	-15.5508	-16.9033	-8.9823	-3.43184	-0.4	-2.64085	0.959342	1.93281	-5.99922	-3.46647	-14.9344	-15.0685	-16.6517	-16.4239	-14.8039	-18.4391	-14.2552	-11.4977
4	-1.09244	-0.363636	-0.927562	-2.48619	-2.66836	-10.3715	-9.21835	-4.81928	-16.9248	-15.3309	-18.7661	-14.9537	-14.8604	-19.5763	-18.8997	-8.62832	-1.85891	1.7	0.528169	-0.45683	-0.276116	-4.05142	-4.2954	-20.6189	-18.68	-19.3519	-15.8714	-17.1569	-20.9262	-13.7004	-13.322
5	-3.10924	-0.454545	-2.0318	-0.736648	-2.79543	-10.8359	-8.75106	-4.47504	-16.6667	-19.7698	-17.5664	-16.3652	-17.8161	-20.678	-19.5652	-9.38053	-4.81411	-0.65	0.352113	-1.27912	-0.598251	-4.55785	-6.4431	-24.2516	-17.6007	-17.2817	-20.1406	-17.8922	-22.6415	-15.1088	-14.807
6	-3.78151	-1.81818	-1.14841	0.828729	-1.313	-11.7647	-7.34919	-2.58176	-17.4041	-16.4817	-18.3805	-19.5412	-18.8834	-20.9746	-20.9406	-11.2389	-5.52908	-1.4	1.36444	-1.09639	1.79475	-3.70082	-5.1997	-26.0679	-16.0648	-17.8668	-19.6384	-18.5294	-23.3276	-17.0721	-18.1162
7	-3.19328	1.54545	-0.397527	2.07182	-2.24481	-11.2229	-7.81648	-0.817556	-20.4646	-21.6605	-20.6084	-18.659	-19.9507	-18.3475	-22.2715	-13.3186	-4.57579	-1.4	-1.05634	-2.23847	1.33456	-2.14258	-5.23738	-27.1779	-17.144	-17.2817	-21.4465	-17.3039	-23.4563	-19.1635	-19.0072
8	-2.68908	2.36364	1.23675	2.67035	-1.39771	-12.0356	-6.45709	0.817556	-20.4646	-19.6876	-20.4799	-17.2034	-19.2939	-20.5932	-23.6912	-13.0531	-4.2898	0.1	-0.22007	-2.37551	2.80718	-1.28555	-4.97362	-26.7743	End	-17.5068	-23.9076	-19.7059	-24.4854	-17.5416	-19.3891
9	-1.59664	3.90909	5.07951	7.32044	1.73655	-8.12693	-3.31351	4.60413	-19.9853	-17.9614	-22.7935	-19.2766	-19.1297	-19.7034	-24.0905	-15.2655	-1.81125	3.7	1.84859	1.05071	3.68155	1.09077	-5.1997	-28.2879	End	-13.8614	End	-21.8137	-24.3997	-18.694	-20.7891
End	No data, mouse euthanized for analysis prior to this day

## Sheet: Fig 4b
Male iWAT	Control					100 ng/hr ICV leptin
WT	0.2201	0.2311	0.19	0.275	0.2355	0.0347	0.0405	0.039	0.0438	0.0421	0.0633	0.0415	0.0634
ATGL cKO	0.2905	0.1917	0.2703	0.1441	0.2075	0.0526	0.0505	0.0717	0.0437	0.0419	0.0541
Female iWAT	Control								100 ng/hr ICV leptin
WT	0.2884	0.2614	0.3027	0.2753	0.2799	0.2571	0.3785	0.325	0.0649	0.0834	0.0405	0.0367	0.0476	0.0563	0.0501	0.0506
ATGL cKO	0.3265	0.2332	0.1694	0.1498	0.2866	0.4053	0.3172		0.063	0.0914	0.069	0.0374	0.0409	0.0432	0.0495	0.0354

## Sheet: Fig 4d
rBMAT Male	Control					100 ng/hr ICV leptin
WT	0.0036	0.0141	0.002	0.0098	0.0073	0	0	0	0	0	0	0	0
ATGL cKO	0.0529	0.069	0.1409	0.0598	0.1031	0.0046	0.0513	0.2197	0.1676	0.0556	0.034
cBMAT Male	Control					100 ng/hr ICV leptin
WT	0.7464	0.9021	0.6987	0.9181	0.7914	0	0	0	0	0	0	0	0.007
ATGL cKO	0.916	0.4682	0.65	0.3756	0.4209	0.4169	0.5717	0.9364	0.8675	0.6064	0.6776

## Sheet: Fig 4f
Female rBMAT	Control								100 ng/hr ICV leptin
WT	0.5077	0.0831	0.863	0.0176	0.0205	0.0095	0.0595	0.3989	0	0	0	0	0	0	0	0.0044
ATGL cKO	1.8781	2.2039	0.5033	0.1147	0.9531	1.0335	0.5755		0.48	0.5821	0.7091	0.1452	0.8112	0.2936	0.2834	0.2067
Female cBMAT	Control								100 ng/hr ICV leptin
WT	0.8174	0.8597	1.1321	0.6758	0.5362	0.7199	1.0475	1.561	0.0269	0	0	0	0	0	0	0.0182
ATGL cKO	1.5193	1.3892	0.6073	0.4758	1.2601	1.0103	1.1608		0.981	1.2518	0.9268	0.6772	0.9894	0.457	0.8756	0.5236
