# Supplementary material for: A catecholamine-independent pathway controlling adaptive adipocyte lipolysis
Source: Nat Metab. 2026 Jan 8;8(1):96–115. doi: 10.1038/s42255-025-01424-5 (PMC12855016; doi:10.1038/s42255-025-01424-5)
Supplement: Supplementary file 7 — Individual values for all data points; unprocessed western blots. [file 42255_2025_1424_MOESM7_ESM.xlsx]

## Sheet: Fig 5b
CV (cBMAT)			iWAT
Control	ICV Leptin		Control	ICV Leptin
6358	1458.2		105042	72555.8
4107.8	1823.6		83290.8	73216.4
6040	2327.4		103211	84798.8
10662.2	2043.8		56559.4	35784.2
6315.4	4067.6		51753.6	75135

## Sheet: Fig 5c
CV - cBMAT	Control										ICV Leptin
WT	1.20317	2.13844	1.29886	1.04241	2.16815	0.932428	1.28175	1.90343	3.30598	1.73213	0.584398	0.721925	0.456517	0.876761	0.706808	0.440795	0.610951	1.10933	0.705741	0.895848	0.613697	0.405683	1.76282
Insulin	1.02591	1.37169	0.984437	2.3064	0.745071						0.686973	0.666921	0.930855	0.277758	0.519259	0.345405
cKO	2.47904	3.2107	2.52911	1.1558	1.03286	1.22267	1.14714	1.01525	0.571418		0.890313	0.273649	0.540148	0.568362	0.284717	0.184099	0.621762	0.263699
iWAT	Control										ICV Leptin
WT	3.51057	3.36733	2.14509	2.10236	2.30226	3.18761	3.1757	3.38275	3.98895	3.20662	0.783601	0.686718	0.670983	0.429965	0.764905	0.237794	0.553147	1.77079	0.574433	0.883668	2.11274	0.217839	1.57489
Insulin	2.8019	0.92398	1.89772	6.07177	1.42371						1.79592	1.28559	2.04493	0.103867	0.484785	0.298839
cKO	2.67773	4.23595	3.89645	0.996958	2.07354	2.49183	2.25009	2.86088	2.13163		2.72389	1.78135	3.53193	1.53042	0.207605	0.237459	1.13183	0.225388

## Sheet: Fig 5d
CV - cBMAT	Control										ICV Leptin
WT	1.13287	1.71126	1.07722	1.20056	1.97018	1.14957	1.42023	2.26989	3.41996	1.63964	0.619641	0.670682	0.651486	0.839585	0.853244	0.656107	0.62267	0.892147	1.00386	1.15853	0.747196	0.738986	1.12241
Insulin	1.05335	1.09665	0.782605	1.67348	0.806377						0.65396	0.639742	0.790517	0.464951	0.595104	0.490331
cKO	2.43256	2.43516	1.95251	1.14712	1.18102	1.22405	1.34668	1.29139	0.908288		1.02565	0.710125	0.69766	0.708229	0.505185	0.533044	0.797124	0.571376			0.533044	0.797124	0.571376
iWAT	Control										ICV Leptin
WT	3.31739	3.60959	1.53788	1.78053	2.14387	2.1872	2.45459	2.37682	2.22907	2.3897	0.710245	0.364463	0.732732	0.445116	0.928607	0.202545	0.416526	1.07353	0.349585	0.435011	0.923574	0.117774	0.811039
Insulin	2.49058	1.01017	1.00428	3.46284	0.769811						1.2004	0.519828	1.29927	0.131767	0.263212	0.236579
cKO	1.42535	2.65751	2.12836	0.50794	0.980327	1.88303	1.62993	2.52395	1.29235		2.25411	1.40179	2.4918	0.763494	0.129339	0.120677	0.424537	0.085286

## Sheet: Fig 5e
CV - cBMAT	Control										ICV Leptin
WT	1.40069	1.44505	1.15759	1.56957	1.14638	2.25627	2.13884	2.08397	2.57953	1.08712	1.84585	1.42209	1.58161	0.913881	0.914645	0.878171	0.86028	1.09168	0.7449	1.23508	0.89481	1.1682	1.13437
Insulin	1.63807	1.73476	1.29569	1.7832	1.36184						1.007	1.13448	1.49295	0.93232	1.04623	0.733275
cKO	1.65016	1.60057	1.49177	1.18925	1.40142	1.93666	1.46586	1.04823	1.29769		0.946203	1.09803	1.2448	0.790971	1.0653	0.596705	1.15921	0.781549
iWAT	Control										ICV Leptin
WT	2.9035	2.50679	1.06174	1.46407	2.27821	3.48535	4.19553	3.37	3.55876	1.66072	0.351483	0.173432	0.120695	0.677556	0.728636	0.627878	1.10699	2.0819	0.536225	1.19294	1.78812	0.769822	2.24906
Insulin	2.40883	1.30924	1.894	2.66741	1.73273						2.76775	2.50105	2.20823	1.2508	1.62152	1.02978
cKO	0.767812	1.86952	2.01251	0.739941	1.09387	2.43377	1.65729	2.35882	2.22048		1.50794	0.849456	1.48577	1.14695	0.63506	0.592811	1.03931	0.602292

## Sheet: Fig 5f
CV - cBMAT	Control										ICV Leptin
WT	0.741911	1.15922	0.870714	1.08675	1.08913	1.07177	1.12335	1.07211	1.6204	1.31244	0.857477	0.633392	1.17385	0.789658	0.74247	0.63325	0.623754	0.753557	1.03142	0.844732	0.681483	0.623501	0.667008
Insulin	0.889181	1.06871	0.845692	1.03611	0.787623						0.667591	0.846059	1.23586	0.631077	0.882591	0.971875
cKO	1.61123	1.28696	1.28431	1.12341	0.93858	1.40785	1.28941	0.681596	0.802729		0.849354	0.770946	0.883685	0.649246	0.914129	0.523042	0.545667	0.659462
iWAT	Control										ICV Leptin
WT	1.33184	1.34834	0.82584	1.48257	1.24668	1.24395	1.41824	1.17604	0.965617	0.94107	0.553157	0.580235	0.555091	0.473354	0.642311	0.225351	0.430852	0.765057	0.384253	0.229995	0.38814	0.258589	0.786542
Insulin	1.46632	1.05004	1.20098	1.80113	1.33418						0.833527	1.25219	1.20417	1.25202	0.589965	0.861816
cKO	0.954423	1.07938	1.07784	0.642872	0.798025	0.992952	0.778044	0.685135	0.727699		0.677811	0.576699	1.17268	0.478825	0.235918	0.183179	0.30914	0.210298
