# Supplementary material for: A catecholamine-independent pathway controlling adaptive adipocyte lipolysis
Source: Nat Metab. 2026 Jan 8;8(1):96–115. doi: 10.1038/s42255-025-01424-5 (PMC12855016; doi:10.1038/s42255-025-01424-5)
Supplement: Supplementary file 10 — Individual values for all data points. [file 42255_2025_1424_MOESM10_ESM.xlsx]

## Sheet: Fig 7a
Mouse	BMAd				Human	BMAd
G0s2	9.18327	9.92133	10.1253		G0S2	7.9272	7.93297	8.42617
Dbi	9.23342	9.52702	9.7143		AOC3	6.2616	6.45233	6.70897
Plaat3	6.87656	8.419	8.17548		DBI	6.25222	6.34299	6.32893
Mmd	7.268	8.00714	7.75055		PLA2G16	6.53507	6.02461	6.29664
Sncg	6.38693	6.7479	6.39688		MMD	5.88274	5.21321	5.5646
Adora1	5.71116	5.83378	5.89077		SNCG	5.23457	5.56084	5.19071
Aoc3	5.36438	6.08787	5.35768		ADORA1	5.12563	5.45824	5.13548
Irs3	5.35151	5.55871	5.38399		ACVR1C	4.80283	4.57836	4.28888
Npr3	5.45685	5.98503	4.75793		NPR3	4.69712	4.54933	4.1938
Sucnr1	4.18747	4.65273	4.43028		SUCNR1	3.31363	2.51346	2.55863
Acvr1c	4.61012	4.36308	4.20392

## Sheet: Fig 7b
	WAT Ad			BMAd
6-mo	1.06495	1.00585	0.929208	5.04131	9.31677	12.3628
14-mo	1.90252	1.25931	1.1947	5.28997	7.98321	8.2309
18-mo	1.17685	1.51962	1.5743	8.30546	8.65377	7.63569
HFD 6-mo	0.374051	0.404508	0.388202	3.0558	4.21356	4.4607
HFD 14-mo	1.49755	1.72072	1.73533	4.62707	5.37088	4.85395

## Sheet: Fig 7c
BMSC	WAT-Ad	BMAd
0.953828	1.42862	2.83923
0.9381	0.591195	2.342
0.938162	0.980184	3.04506

## Sheet: Fig 7d
PBS	Lep	Lep+Ins
5.12489	2.22496	4.55782
6.61329	0.819474	5.52406
9.2537	0.746059	10.3763
5.77728	1.79082	6.10622
6.18732	3.01847	4.46801
6.48102	0.969608	4.59118
10.384	1.20356
7.88705	1.02514
6.73825	5.45025
6.23006	0.615885
	2.43901
	3.43901

## Sheet: Fig 7e
rBMAT	Fed							24h Fast
WT	0.0122	0.1249	0.3959	0.0104	0.1395	0.0839		0.0352	0.0063	0.0127	0.0987	0.1432
cKO	0.0101	0.0074	0.0548	0.0254	0.0809	0.0192	0.0335	0.0177	0.0281	0.0077	0.0624	0.0201
cBMAT	Fed							24h Fast
WT	1.0242	0.3893	1.7353	0.8933	0.9975	0.9457		1.1956	0.7579	0.8256	0.7596	1.0244
cKO	0.8072	0.7568	1.076	1.0427	1.2297	0.9742	0.9174	0.6998	0.9367	0.8285	1.1054	0.5997

## Sheet: Fig 7h
CV FSK
Time (Hours)	WT Fed						WT 24h Fast					G0s2 Ad-cKO Fed							G0s2 Ad-cKO 24h Fast
0	0	0	0	0	0	0	0	0	0	0	0	0	0	0	0	0	0	0	0	0	0	0	0
1.5	-10.3	-9	-81.8	-21.1	22.9	12.4	-53.6	-9	-47	-30.4	-4.6	4.3	-3	-55.7	-55.4	-20.2	-12.6	-23.2	1.1	26.1	25.5	34.8	4.4
4	-13.1	-7	-79.5	1	11.1	21.1	-55.2	-22.3	-51.3	6.3	11	8.7	-5.1	-20.1	-50	-2.2	2.2	-23.6	7.4	15.8	23.2	31.4	-6.9
CV 8-Bromo
Time (Hours)	WT Fed						WT Fast					G0s2 KO Fed							G0s2 KO Fast
0	0	0	0	0	0	0	0	0	0	0	0	0	0	0	0	0	0	0	0	0	0	0	0
1.5	-29.9	-36.8	-73.9	-44.3	-20.7	-10.3	-66.3	-53.2	-66.4	-35.8	-24.8	-8.9	-33.3	-59.5	-63	-11.8	7.4	-59.4	-27.9	-0.1	12	-31	15.8
4	-33.1	-33.8	-73.3	-30.1	-17.9	-7.8	-68.2	-57.4	-69.5	-1.7	-11	-12.1	-28.9	-54.7	-59.1	-3.8	8.8	-61.7	-19.3	-5.4	8.6	-27.6	-16.2

## Sheet: Fig 7i
iWAT FSK
Time (Hours)	WT Fed						WT 24h Fast					G0s2 Ad-KO Fed							G0s2 Ad-KO 24h Fast
0	0	0	0	0	0	0	0	0	0	0	0	0	0	0	0	0	0	0	0	0	0	0	0
1.5	34.3	6.3	37.2	26.8	-25.5	-4.4	37.3	31.6	-6.1	27.3	-24.8	215.8	175.7	6.7	13	38.1	71.8	-2.5	16.5	0.9	-13.1	70.7	169.9
4	52.2	20.7	58.6	65.2	-38.4	18	58	48.5	29.1	37	17.5	224.9	190.9	13.9	19.5	40.9	146.5	0.8	22.4	9.1	-7.8	57.8	211.2
8-Bromo FSK
Time (Hours)	WT Fed						WT Fast					G0s2 KO Fed				G0s2 KO Fast
0	0	0	0	0	0	0	0	0	0	0	0	0	0	0	0	0	0	0	0
1.5	94.6	102.6	135.3	103.2	45.5	54.9	63.2	88	-2.6	8	-16.1	202.2	154.8	44.7	142.6	11.8	-27	-14	-1.6
4	99.6	108.9	187.6	161.6	25.1	76.3	87.9	97	12.8	25.3	29.4	202.7	158	49.7	152.2	13.9	-19.8	-15.6	-3.5

## Sheet: Fig 7j
Body Mass	WT Fed						WT 24h Fast					G0s2 Ad-cKO Fed							G0s2 Ad-cKO 24h Fast
Baseline	20.56	21.45	25.39	20.52	20.63	21.01	21.71	20.45	20.42	19.56	22.46	21.7	18.69	20.28	22.55	21.79	20.93	22.09	19.2	20.54	21.25	22.46	21.26
Endpoint	19.15	21.43	24.83	20.77	20.8	21.08	18.78	17.02	17.37	16.09	19.22	21.56	19.22	20.6	21.75	22.28	20.44	21.71	16.35	17.34	17.55	18.76	18.01

## Sheet: Fig 7k
iWAT	Fed							24h Fast
WT	0.149	0.1963	0.4	0.1653	0.331	0.2365		0.192	0.097	0.1193	0.1142	0.229
cKO	0.1936	0.1622	0.1918	0.2104	0.2607	0.2209	0.3226	0.0893	0.1112	0.0916	0.1767	0.1103
