# Supplementary material for: A catecholamine-independent pathway controlling adaptive adipocyte lipolysis
Source: Nat Metab. 2026 Jan 8;8(1):96–115. doi: 10.1038/s42255-025-01424-5 (PMC12855016; doi:10.1038/s42255-025-01424-5)
Supplement: Supplementary file 11 — Individual values for all data points. [file 42255_2025_1424_MOESM11_ESM.xlsx]

## Sheet: Fig 8a
Control	Cachexia
0	1.9552
0	1.2462
0	1.2157
0	0.9258
0	1.9657
0	2.0241
0
0

## Sheet: Fig 8b
Body Mass % Change	Control								Cachexia
-6	0.9	1.34	1.71	3.81	4.5	1.72	4.62	2.05	-9.18	7.52	-0.19	2.95	-12.71	6.96
-5	3.38	2.73	4.24	2.43	3.75	1.25	5.88	3.52	-10.81	7.01	-3.07	ND	-5.44	5.55
-4	3.1	2.21	3.99	5.57	5.71	3.32	6.93	4.92	-13.74	6.97	-13.04	ND	-3	5.92
-3	3.72	1.6	3.29	5.36	6.1	3.36	7.02	5.23	-15.06	0.48	-20.78	-4.74	-2.66	2.67
-2	5.01	3.94	4.12	5.11	5.96	4.29	5.93	5.54	-16.9	-10.5	-22.65	-14.21	-12.22	-3.42
-1	6.51	3.51	5.99	3.45	6.21	3.22	6.93	3.52	-21.69	-19.71	-24.32	-22.89	-20.73	-14.43
0	3.72	1.65	4.16	4.12	4.74	3	6.23	3.33	-25.47	-22.09	-29.38	-29.38	-29.96	-19.81
ND	No data. Body mass not measured.

## Sheet: Fig 8c
Glucose	Control								Cachexia
D0	166	165	115	140	118	145	118	137	6	165	115	140	118	145	118	137
D14	145	140	133	135	133	126	116	111	90	ND	67	104	83	54	69	ND
End	105	110	118	118	127	135	104	124	ND	ND	ND	ND	81	12	39	ND
ND	Glucose not measured

## Sheet: Fig 8d
Control	Cachexia d14	Cachexia End
963.1	96	40.5
213.5	154.4	54.6
613.1	97.9	38.7
391.1	114.9
199.6	48.3
617.2
303.1
779.4

## Sheet: Fig 8e
iWAT			gWAT
Control	Cachexia		Control	Cachexia
0.253	0.0484		0.5534	0.0363
0.1566	0.0396		0.273	0.068
0.2243	0.0396		0.5197	0.0313
0.2172	0.0408		0.3957	0.0489
0.2707	0.0534		0.6604	0.0288
0.2651	0.0422		0.5793	0.0293
0.1528			0.2938
0.2515			0.5157

## Sheet: Fig 8f
rBMAT			cBMAT
Control	Cachexia		Control	Cachexia
0.0748	0		1.438	0
0.0173	0		1.1478	0
0.0438	0		0.9094	0
0.0035	0		1.0997	0
0.0496	0		1.3043	0
0.0819	0		1.409	0
0.0027			0.91
0.016			1.0334

## Sheet: Fig 8h
G0s2:Pnpla2			G0s2			Pnpla2
Control	Cachexia		Control	Cachexia		Control	Cachexia
0.314189	0.0231773		0.445717	0.0251213		1.01199	0.193836
0.449233	0.00665233		0.639585	0.00834332		1.33821	0.171508
0.381764	0.00742801		0.978618	0.0111404		1.6361	0.218252
0.581985			0.275974			1.27553
0.742704			0.479916			0.867124
0.483618			0.475139			1.0051
0.432203			0.905132			1.38631
0.492519			0.943556			1.30721
