# Supplementary material for: A catecholamine-independent pathway controlling adaptive adipocyte lipolysis
Source: Nat Metab. 2026 Jan 8;8(1):96–115. doi: 10.1038/s42255-025-01424-5 (PMC12855016; doi:10.1038/s42255-025-01424-5)
Supplement: Supplementary file 12 — Individual values for all data points. [file 42255_2025_1424_MOESM12_ESM.xlsx]

## Sheet: Ext Data 4a
Baseline	ICV PBS	10 ng/hr ICV leptin	100 ng/hr ICV leptin	SC PBS	100 ng/hr SC leptin
5.64876	7.64494	2.33595	6.66808	3.39254	16.5236
3.44022	3.99236	15.6296	3.52516	2.59429	17.9605
2.4209	2.20854	2.37842	5.2028	6.58551	14.089
3.35528	2.65449	4.9055	4.3018	4.78946	16.6035
1.12613	1.80931	0.525526	4.93243	6.46578	12.6123
2.06456	1.90691	1.7042	5.52134
4.54449	2.16606	2.22977
5.39393	3.22786	2.4209
7.89977	3.52516	4.84179
5.05415	3.52516	5.52134
1.78679		6.45572
1.34384
3.56764
6.96539
6.58314
2.50584
2.63326
4.12913
3.43844
2.12359

## Sheet: Ext Data 4b
Day	ICV PBS												SC PBS					ICV Leptin 10 ng/hr											ICV Leptin 100 ng/hr														SC Leptin 100 ng/hr
0	0	0	0	0	0	0	0	0	0	0	0	0	0	0	0	0	0	0	0	0	0	0	0	0	0	0	0	0	0	0	0	0	0	0	0	0	0	0	0	0	0	0	0	0	0	0	0
1	2.8	-0.1	-2.9	-3.8	-11.6	0.1	-0.1	-1.9	-7.1	-5.2	1.8	-2.5	-1.7	-4	-1.8	-0.6	-4.6	-1.3	-2.8	0	2.7	-2.2	-7.1	-2.1	-5.5	-5.2	-12.3	-3.3	-2.8	-4.8	-5.6	-2.4	-3.1	-4.4	0.9	-0.3	-2.3	-2.4	1.6	-1.3	-3.2	2.3	-1	-4.8	-1.9	-3.8	-2.3
2	-2.4	-3.2	-5.9	-5.3	-12.6	-1.3	-5.2	-8.5	-8.8	-8.3	0.2	-5.2	-9.5	-7.9	-7.7	-5.9	-9.6	-7.1	-8.6	-1.4	-0.4	-5.2	-5.3	-8.5	-11.9	-11.5	-25.9	-7.3	-22.2	-4.9	-5.9	-16.2	-5.6	0.1	-4.3	-3.5	-8.3	-11.1	-7.9	-7	-13.1	-5.1	-7.4	-8.7	-11.1	-9.6	-7.2
3	-3.5	-1.6	-6.5	-3.5	-8.1	-2.8	-7.7	-8.1	-10.5	-6.6	-4.6	-5.5	-7.3	-9.3	-8.4	-4.9	-8.6	-12.4	-11.2	-4.6	-3.7	-7.2	-10.9	-13.7	-14.4	-16.8	End	-14	-16.8	-13.8	-16	-13.6	-12.4	-14.3	-10.9	-7.3	-13.3	-13.5	-9.4	-13	-14.2	-7.6	-7.7	-7.9	-9.4	-10.8	-7.2
4	End	End	End	End	-5	-3.9	-4.5	-8.1	-8.9	-6.6	-4.8	-7.2	-6.3	-7.1	-7.2	-2.9	-6.2	End	End	-8	-7.3	-9.1	-7.8	-16.5	-15.2	-15.4	End	-13.1	End	End	End	End	End	End	End	End	End	End	-14.2	-20.3	-13.8	-9.6	-7.6	-7.5	-7.6	-11	-6.7
5	End	End	End	End	-6.8	-5.4	-3.6	-6.8	-7.1	-7.8	-4.5	-6.9	-4.8	-7.2	-6.1	-3.4	-4.9	End	End	-9.4	-8.8	-12.4	-6.7	-17.9	-15.3	-16.1	End	-14.3	End	End	End	End	End	End	End	End	End	End	-14.8	-17.7	-15	-13.1	-7.5	-7.7	-3.5	-10.8	-7.3
6	End	End	End	End	-6.2	-5.6	-2.6	-6.9	-6.5	-7.5	-4.9	-6.7	-3.9	-6.4	-7	-1.9	-4.6	End	End	-8.9	-10.9	-13.4	-6.3	-19.3	-14.9	-14.9	End	-14.9	End	End	End	End	End	End	End	End	End	End	-16.4	-18.1	-16.7	-14.1	-7	-8.4	-4	-11.3	-5.6
7	End	End	End	End	-6	-5.2	-6	-9.8	-7.6	-7.9	-5.1	-6	-3.7	-6	-5.7	-2.5	-3.5	End	End	-9.4	-11	-15.2	-9.9	-19.8	-15.3	-14.5	End	-16.9	End	End	End	End	End	End	End	End	End	End	-15.7	-21.2	-17.1	-15.1	-8.9	-9.7	-6.2	-12.1	-6.3
8	End	End	End	End	-6.7	-5.7	-5.9	-9.3	-5.5	-7.5	-5.9	-7	-4.1	-5.5	-6.3	-2.8	-4.1	End	End	-9.3	-12.7	-20	-11	-21.1	-14	-13	End	-16.2	End	End	End	End	End	End	End	End	End	End	-17.3	-23.3	-19.7	-16.1	-9.6	-11.5	-8.9	-12.9	-5.7
9	End	End	End	End	End	End	-5.6	-8.4	-4.5	-3.9	-2.7	-4.1	-1.1	-3.6	-4.6	-0.3	-2	End	End	End	End	-13.5	-19.8	-21.8	-9.6	-9.6	End	-15.4	End	End	End	End	End	End	End	End	End	End	End	-22.2	-20.4	-15.2	-8	-9.3	-8.7	-11.8	-5.5
End	No data, mouse euthanized for analysis prior to this day

## Sheet: Ext Data 4d
rBMAT	Control										100 ng/hr leptin
ICV	1.2567	0.9861	0.029	0.0488	0.937	0.6761	0.0582	0.5183	0.1718	0.9144	0	0	0	0
SC	0.4019	0.4198	0.8594	0.7115	0.5462						0.0431	0.0955	0	0.0633	0.5398
cBMAT	Control										100 ng/hr leptin
ICV	1.5188	1.3376	0.9467	0.6932	1.3871	1.3276	0.7216	1.2261	0.9617	1.0737	0.0017	0	0	0
SC	0.9781	1.032	1.3249	1.2159	1.2518						0.7091	0.9894	0.0612	0.9345	1.1149

## Sheet: Ext Data 4e
iWAT	Control										100 ng/hr leptin
ICV	0.2261	0.1743	0.2331	0.1691	0.218	0.2748	0.137	0.1492	0.1198	0.1847	0.0871	0.0499	0.0471	0.0568
SC	0.1798	0.1614	0.2327	0.263	0.2399						0.0747	0.0934	0.0881	0.1008	0.1364
gWAT	Control										100 ng/hr leptin
ICV	0.184	0.1701	0.1813	0.1467	0.265	0.2331	0.0893	0.1462	0.0656	0.1588	0.0278	0.0168	0.0102	0.0139
SC	0.1182	0.1012	0.1816	0.2139	0.2416						0.0425	0.0538	0.0234	0.0302	0.1133
