# Supplementary material for: A catecholamine-independent pathway controlling adaptive adipocyte lipolysis
Source: Nat Metab. 2026 Jan 8;8(1):96–115. doi: 10.1038/s42255-025-01424-5 (PMC12855016; doi:10.1038/s42255-025-01424-5)
Supplement: Supplementary file 13 — Individual values for all data points. [file 42255_2025_1424_MOESM13_ESM.xlsx]

## Sheet: Ext Data 5b
Intact	Sciatic Cut
46.3533	0.275392
43.8265	5.75868
9.79854	0.117804
8.89617	0.0998238
15.4514	5.42131

## Sheet: Ext Data 5d
Control	6OHDA
36.3925	0
57.9326	0.610867
31.9779	0
36.9627
30.2478
28.0027
37.4011
