# Supplementary material for: A catecholamine-independent pathway controlling adaptive adipocyte lipolysis
Source: Nat Metab. 2026 Jan 8;8(1):96–115. doi: 10.1038/s42255-025-01424-5 (PMC12855016; doi:10.1038/s42255-025-01424-5)
Supplement: Supplementary file 14 — Individual values for all data points. [file 42255_2025_1424_MOESM14_ESM.xlsx]

## Sheet: Ext Data 6b
Plasma NE	Control					10 ng/hr ICV leptin
DBH WT	12045	13720	10577			20283	28463	33334	74540	69557
DBH KO	1007	1679	1435	1541	1620	1494	1608
