# Supplementary material for: A catecholamine-independent pathway controlling adaptive adipocyte lipolysis
Source: Nat Metab. 2026 Jan 8;8(1):96–115. doi: 10.1038/s42255-025-01424-5 (PMC12855016; doi:10.1038/s42255-025-01424-5)
Supplement: Supplementary file 15 — Individual values for all data points. [file 42255_2025_1424_MOESM15_ESM.xlsx]

## Sheet: Ext Data 7a
% Change	ICV PBS					ICV Leptin								ICV PBS + Insulin							ICV Leptin + Insulin
0	0	0	0	0	0	0	0	0	0	0	0	0	0	0	0	0	0	0	0	0	0	0	0	0	0	0
1	0.0121153	0.000384025	0.0209559	0.0344262	0.0307692	-0.0182029	-0.0127614	-0.0249326	-0.0178571	-0.0225564	0.0116838	-0.0241379	-0.0296684	0.0271721	0.042828	-0.00263158	0.0125	0.0260799	-0.0435398	-0.00761325	0.0126452	0.0134448	0.0235883	-0.0399429	-0.0136555	-0.0139935
2	0.00458415	-0.0261137	-0.0367647	-0.0139344	-0.0146691	-0.0972115	-0.0641616	-0.0721024	-0.0892857	-0.0781955	-0.0522337	-0.121724	-0.0708551	-0.0218048	0.00101971	-0.0493421	-0.0160714	-0.00814996	-0.0874336	-0.0342596	-0.0300752	-0.0446948	-0.0196569	-0.0948645	-0.0507703	-0.0502332
3	-0.0121153	-0.0245776	-0.0496324	-0.0237705	-0.0325581	-0.104183	-0.0861397	-0.0987197	-0.139643	-0.119549	-0.0749141	-0.13069	-0.106457	-0.0258303	-0.00543848	-0.0516447	-0.0396429	-0.0122249	-0.0987611	-0.0209364	-0.0615174	-0.0741279	-0.0446748	-0.102354	-0.0686275	-0.0714029
4	-0.0199738	-0.0238095	-0.0426471	-0.0127049	-0.0339893	-0.110767	-0.0911024	-0.106132	-0.143571	-0.123308	-0.105842	-0.154483	-0.113438	-0.0285139	0.0220938	-0.0684211	-0.04	-0.00325998	-0.079292	-0.0102779	-0.0526316	-0.090843	-0.0321658	-0.101997	-0.0668768	-0.0814496
5	-0.0239031	-0.0107527	-0.0227941	-0.00122951	-0.0232558	-0.120062	-0.090039	-0.11186	-0.146429	-0.110902	-0.140893	-0.142759	-0.133682	-0.0164374	0.0156356	-0.0467105	-0.01	0.00570497	-0.0874336	-0.0114199	-0.0533151	-0.096657	-0.0375268	-0.116976	-0.0836835	-0.0986724
6	-0.0455141	-0.0291859	-0.0371324	-0.00778689	-0.0221825	-0.149884	-0.119461	-0.149259	-0.15	-0.124812	-0.148454	-0.164483	-0.132635	-0.0150956	0.00271924	-0.0542763	-0.0171429	-0.00529747	-0.0930973	-0.0197944	-0.0584416	-0.109012	-0.0339528	-0.13873	-0.10014	-0.104055
7	-0.0582842	-0.0360983	-0.0485294	-0.0180328	-0.0175313	-0.167312	-0.159872	-0.196429	-0.171786	-0.126316	-0.17079	-0.171379	-0.148342	-0.0130829	0.00611829	-0.0565789	-0.0210714	-0.00977995	-0.0945133	-0.0380662	-0.0963773	-0.139898	-0.0464618	-0.150143	-0.102241	-0.119483
8	-0.0638507	-0.030722	-0.0558824	-0.0143443	-0.00644007	End	End	End	-0.176786	-0.12782	-0.189003	-0.196207	-0.155323	-0.011741	-0.00169952	-0.0648026	-0.0285714	-0.0207824	-0.0828319	-0.0110392	-0.119959	-0.150436	-0.0528949	-0.145506	-0.12605	-0.128812
9	-0.0415848	-0.0168971	-0.0180147	0.0143443	0.0225403	End	End	End	-0.176429	-0.227068	-0.175601	-0.192414	-0.137871	0.0134183	0.0248131	-0.0282895	0.00892857	0.0138549	-0.0460177	0.0171298	End	-0.119913	-0.0436026	-0.122682	-0.12465	-0.115536
End	No data, mouse euthanized for analysis prior to this day

## Sheet: Ext Data 7b
iWAT	Control							100 ng/hr ICV leptin
Vehicle	0.2201	0.2311	0.19	0.275	0.2355			0.0347	0.0405	0.039	0.0438	0.0421	0.0633	0.0415	0.0634
Insulin	0.2241	0.1887	0.2529	0.2248	0.2075	0.3115	0.2839	0.0654	0.0907	0.0837	0.1403	0.0375	0.0631
gWAT	Control							100 ng/hr ICV leptin
Vehicle	0.2153	0.1927	0.2325	0.2068	0.2689			0.0144	0.0177	0.0201	0.0183	0.0166	0.0226	0.0156	0.0175
Insulin	0.1662	0.1814	0.3419	0.2404	0.2107	0.2827	0.2743	0.0313	0.0267	0.0778	0.1236	0.0677	0.0238

## Sheet: Ext Data 7c
rBMAT	Control							100 ng/hr ICV leptin
Vehicle	0.0036	0.0141	0.002	0.0098	0.0073			0	0	0	0	0	0	0	0
Insulin	0.0117	0.0455	0.0032	0.0004	0.0021	0.0163	0.0072	0.0004	0.0007	0.0077	0.0022	0.0007	0.0004

## Sheet: Ext Data 7f
Glucose (mg/dL)	Total BMAT (mm3)	Total BMAT (mm3) + Insulin
27	0
33	0
37	0
42	0
63.5	0
61	0
109	0
80	0.015
104	0.2257
95	0.3584
92	0.6519
109	0.6545
114	0.691
112	0.6959
20	0
42	0
40	0
64.5	0
60.5	0
76	0
89.5	0
70	0.0013
43.5	0.0017
55	0.0076
56	0.0392
97	0.5848
106	1.1397
131	1.7711
114	1.9094
115	0.742
92	0.7798
99.5	0.9757
102	1.0178
107	1.1335
129	1.1482
131	1.2199
128	1.6689
154	1.7444
141	1.9881
139	2.0037
116	2.3237
134.5	2.3241
156	2.7755
31		0.3556
40		0.6555
66		0.4904
