# Supplementary material for: A catecholamine-independent pathway controlling adaptive adipocyte lipolysis
Source: Nat Metab. 2026 Jan 8;8(1):96–115. doi: 10.1038/s42255-025-01424-5 (PMC12855016; doi:10.1038/s42255-025-01424-5)
Supplement: Supplementary file 16 — Individual values for all data points. [file 42255_2025_1424_MOESM16_ESM.xlsx]

## Sheet: Ext Data 8a
Male Glucose	Control					100 ng/hr ICV leptin
WT	172	149	143	124	127	52	59	63	108	111	108	109	115
ATGL cKO	129	103	147	144	146	73	70	113	162	127	117

## Sheet: Ext Data 8b
Male gWAT	Control					100 ng/hr ICV leptin
WT	0.2153	0.1927	0.2325	0.2068	0.2689	0.0144	0.0177	0.0201	0.0183	0.0166	0.0226	0.0156	0.0175
ATGL cKO	0.3277	0.1531	0.25	0.1791	0.2701	0.0218	0.0125	0.0168	0.0175	0.0108	0.0159

## Sheet: Ext Data 8d
Female Glucose	Control								100 ng/hr ICV leptin
WT	122	111	136	147	198	88	147	130	138	48	41	89	96	121	71	138
ATGL cKO	127	150	210	161	125	108			106	123	132	36	109	76	127	106

## Sheet: Ext Data 8e
Female gWAT	Control								100 ng/hr ICV leptin
WT	0.3075	0.2023	0.3887	0.2719	0.3503	0.2721	0.4525	0.2967	0.037	0.02	0.008	0.0085	0.012	0.0122	0.0106	0.028
ATGL cKO	0.4566	0.2627	0.1637	0.1032	0.2807	0.3959	0.3336		0.0247	0.0653	0.0381	0.0123	0.0036	0.0193	0.0244	0.0168
