# Supplementary material for: A catecholamine-independent pathway controlling adaptive adipocyte lipolysis
Source: Nat Metab. 2026 Jan 8;8(1):96–115. doi: 10.1038/s42255-025-01424-5 (PMC12855016; doi:10.1038/s42255-025-01424-5)
Supplement: Supplementary file 17 — Individual values for all data points. [file 42255_2025_1424_MOESM17_ESM.xlsx]

## Sheet: Sheet1
	ICV PBS								100 ng/hr ICV leptin
0	3.6164	3.7188	3.7596	4.8836	3.7188	3.6572	3.7596	5.3708	3.6164	3.7188	3.7596	4.8836	3.7188	3.6572	3.7596	5.3708
4	4.64035	4.93	4.9685	4.416	4.27025				1.253	4.03512	3.2356	4.44686
9	6.0312	4.008	6.1832	5.3708	5.206	8.824	7.34	5.20628	7.804	4.748	6.92075	5.9556	4.372	6.572	6.468
